# Supplementary material for: VibroTouch: Active Tactile Sensor for Contact Detection and Force Sensing via Vibrations
Source: Sensors (Basel). 2022 Aug 27;22(17):6456. doi: 10.3390/s22176456 (PMC9460586; doi:10.3390/s22176456)
Supplement: Supplementary file 1 [file sensors-22-06456-s001.zip]

Archive with 1 entries (1 files):
- sensors-1869778-supplementary.mp4
